# Supplementary material for: Predicted Membrane-Associated Domains in Proteins Encoded by Novel Monopartite Plant RNA Viruses Related to Members of the Family Benyviridae
Source: Int J Mol Sci. 2023 Jul 29;24(15):12161. doi: 10.3390/ijms241512161 (PMC10418960; doi:10.3390/ijms241512161)
Supplement: Supplementary file 1 [file ijms-24-12161-s001.zip]

Archive with 3 entries (3 files):
- 2023-Supplementary Figure S1.pdf
- 2023-Supplementary Figure S2.pdf
- 2023-Supplementary Table S1.pdf
